# Supplementary material for: Microstructure (EBSD-KAM)-Informed Selection of Single-Powder Soft Magnetics for Molded Inductors
Source: Materials (Basel). 2025 Nov 4;18(21):5016. doi: 10.3390/ma18215016 (PMC12608291; doi:10.3390/ma18215016)
Supplement: Supplementary file 1 [file materials-18-05016-s001.zip]

Archive with 1 entries (1 files):
- materials-3941101-supplementary.pdf
